# Supplementary material for: Prevalence of COVID-19 in adolescents and youth compared with older adults in states experiencing surges
Source: PLoS One. 2021 Mar 10;16(3):e0242587. doi: 10.1371/journal.pone.0242587 (PMC7946189; doi:10.1371/journal.pone.0242587)
Supplement: S1 Appendix — (ZIP) [file pone.0242587.s001.zip]

Archive with 17 entries (16 files):
- S1_Appendix/
- S1_Appendix/page 1.pdf
- S1_Appendix/page 10.pdf
- S1_Appendix/page 11.pdf
- S1_Appendix/page 12.pdf
- S1_Appendix/page 13.pdf
- S1_Appendix/page 14.pdf
- S1_Appendix/page 15.pdf
- S1_Appendix/page 16.pdf
- S1_Appendix/page 2.pdf
- S1_Appendix/page 3.pdf
- S1_Appendix/page 4.pdf
- S1_Appendix/page 5.pdf
- S1_Appendix/page 6.pdf
- S1_Appendix/page 7.pdf
- S1_Appendix/page 8.pdf
- S1_Appendix/page 9.pdf
